# Supplementary material for: Total and Plant Protein Consumption: The Role of Inflammation and Risk of Non-Communicable Disease
Source: Int J Mol Sci. 2022 Jul 20;23(14):8008. doi: 10.3390/ijms23148008 (PMC9318066; doi:10.3390/ijms23148008)
Supplement: Supplementary file 1 [file ijms-23-08008-s001.zip]

Archive with 1 entries (1 files):
- ijms-1821105-supplementary.pdf
